# Supplementary material for: Quantification and Analysis of Micro-Level Activities Data from Children Aged 1–12 Years Old for Use in the Assessments of Exposure to Recycled Tire on Turf and Playgrounds
Source: Int J Environ Res Public Health. 2022 Feb 21;19(4):2483. doi: 10.3390/ijerph19042483 (PMC8879270; doi:10.3390/ijerph19042483)
Supplement: Supplementary file 1 [file ijerph-19-02483-s001.zip]

Archive with 1 entries (1 files):
- ijerph-1590436-supplementary.pdf
